# Supplementary material for: The contingent impact of artificial intelligence on teaching effectiveness: a meta-analytic review of boundary conditions and moderating factors
Source: Front Psychol. 2026 Apr 29;17:1744690. doi: 10.3389/fpsyg.2026.1744690 (PMC13168113; doi:10.3389/fpsyg.2026.1744690)
Supplement: Supplementary file 1 [file Table_1.xlsx]

## Sheet: Sheet1
Study No.	Authors	Year	Total Sample Size	Intervention Type	Dependent Variable	Item 1	Item 2	Item 3	Item 4	Item 5	Item 6	Item 7	Item 8	Item 9	Yes Count	Bias Level
1	Wang et al	2019	72→36/36	Ap	MQ, PE	Unclear	Yes	Yes	Yes	Unclear	Unclear	Unclear	No	Yes	4	High Bias (Low Quality)
2	Medina Herrera et al	2024	255→162/93	VR	SA	Yes	No	Yes	Yes	Unclear	Unclear	Unclear	No	Yes	4	High Bias (Low Quality)
3	Da Teng et al	2024	60→30/30	Ap	SA、MQ、PE、Sa	Yes	Yes	Yes	No	Unclear	Unclear	Yes	No	Yes	5	Moderate Bias (Medium Quality)
4	Yongliang Wang et al	2024	113→57/56	Ap	PE、MQ、Sa	Yes	Yes	Unclear	Yes	Unclear	Unclear	Yes	Yes	Yes	6	Moderate Bias (Medium Quality)
5	Sanal Kumar T S et al	2024	195→65/65/65	Ap	SA	Unclear	No	Yes	Yes	Unclear	Unclear	Unclear	Yes	Yes	4	High Bias (Low Quality)
6	Wu et al	2021	31→15/16	Ap	SA	Yes	Yes	Yes	Yes	Unclear	Yes	Yes	Yes	Yes	8	Low Bias (High Quality)
7	Li et al.	2024	58→29/29	Ap	SA	Yes	Yes	Unclear	No	Unclear	Unclear	Yes	No	Yes	4	High Bias (Low Quality)
8	Xu et al	2023	54→27/27	VR	SA, LE, LI	Unclear	Yes	Yes	No	Yes	Unclear	Yes	No	Yes	5	Moderate Bias (Medium Quality)
9	Rodríguez-Abad et al.	2022	137→72/65	AR	SA, MQ, Sa	Unclear	Yes	Yes	Yes	Yes	Unclear	Yes	No	Yes	6	Moderate Bias (Medium Quality)
10	Y. M. Tang et al	2020	72→44/28	MR	SA、SA、SA	Yes	Yes	Unclear	Yes	Unclear	Yes	Yes	No	Yes	6	Moderate Bias (Medium Quality)
11	Chen et al	2023	47→26/21	AR	SA	Unclear	Yes	Yes	Yes	Yes	Unclear	Yes	No	No	5	Moderate Bias (Medium Quality)
12	Melese Astatke et al.	2024	40→20/20	VR	SA, MQ, PQ	Unclear	No	Yes	Yes	Yes	Yes	Unclear	No	Yes	5	Moderate Bias (Medium Quality)
13	Huang et al	2024	43→21/22	AR	SA	Unclear	No	Yes	No	Yes	Yes	Yes	No	Yes	5	Moderate Bias (Medium Quality)
14	Hsu et al	2025	56→28/28	Ap	SA	Unclear	Yes	Yes	Yes	Yes	Unclear	Unclear	No	Yes	5	Moderate Bias (Medium Quality)
15	Chang et al	2020	40→21/19	AR	SA	Yes	Yes	Unclear	Yes	Unclear	Unclear	Unclear	No	Yes	4	High Bias (Low Quality)
16	Tarng et al	2023	60→30/30	VR	SA, MQ, PQ, Sa	Unclear	Yes	Yes	Yes	Yes	Yes	Unclear	No	Yes	6	Moderate Bias (Medium Quality)
17	Lin et al.	2020	52→27/25	AR	SA、MQ、PE	Unclear	No	Yes	Yes	Unclear	Unclear	Yes	No	No	3	High Bias (Low Quality)
18	Marrahi-Gomez et al	2024	130→64/66	AR	SA、MQ	Yes	Yes	Yes	Yes	Yes	Unclear	Yes	No	Yes	7	Moderate Bias (Medium Quality)
19	Zhang et al.	2024	70→35/35	Ap	SA	Yes	Yes	Unclear	Yes	Unclear	Unclear	Unclear	No	Yes	4	High Bias (Low Quality)
20	Huang et al.	2024	43→21/22	AR	SA	Unclear	Yes	Yes	Yes	Unclear	Unclear	Yes	Yes	No	5	Moderate Bias (Medium Quality)
21	Ye X et al	2025	111→36/36/39	Ap	SA、CT、MQ	Unclear	No	Yes	Yes	Unclear	Unclear	Yes	No	Yes	4	High Bias (Low Quality)
22	Ulzhamal Konakbayeva et al.	2025	37→13	Ap	SA、MQ	Unclear	No	Yes	Yes	Yes	Unclear	Yes	No	Yes	5	Moderate Bias (Medium Quality)
23	Stefano Scippo et al.	2025	35→17/18	Ap	SA、PE、Sa	Yes	Yes	Yes	No	Unclear	Yes	Yes	No	No	5	Moderate Bias (Medium Quality)
24	Karakaya Özyer K et al	2026	94→66/28	Ap	SA、MQ	Yes	No	Yes	Yes	Yes	Unclear	Unclear	No	Yes	5	Moderate Bias (Medium Quality)
25	Meylani R et al	2025	591→295/296	Ap	SA	Unclear	Yes	Yes	Yes	Yes	Unclear	Unclear	No	Yes	5	Moderate Bias (Medium Quality)
